# Supplementary material for: Reduction in COVID-19 Vaccine Effectiveness against SARS-CoV-2 Variants in Seoul according to Age, Sex, and Symptoms: A Test-Negative Case-Control Study
Source: Int J Environ Res Public Health. 2022 Dec 16;19(24):16958. doi: 10.3390/ijerph192416958 (PMC9779328; doi:10.3390/ijerph192416958)
Supplement: Supplementary file 1 [file ijerph-19-16958-s001.zip]

Archive with 1 entries (1 files):
- ijerph-2078832-supplementary.pdf
